# Supplementary material for: Characterizing the Causal Pathway From Childhood Adiposity to Right Heart Physiology and Pulmonary Circulation Using Lifecourse Mendelian Randomization
Source: J Am Heart Assoc. 2024 Mar 8;13(6):e030453. doi: 10.1161/JAHA.123.030453 (PMC11010002; doi:10.1161/JAHA.123.030453)
Supplement: Supplementary file 2 — Tables S1–S8 [file JAH3-13-e030453-s002.xlsx]

## Sheet: Table S1
TableS1: Instrument characteristics for exposures
Trait/Disease outcomes	Sample size	Covariates	UK Biobank field	Number of instruments	Study	URL
Childhood body size	407741	age, sex, month of birth	#1687	267	O'Nunain et al	https://journals.plos.org/plosbiology/article?id=10.1371/journal.pbio.3001656
Adult body size	407741	age, sex	#21001*	472	O'Nunain et al	https://journals.plos.org/plosbiology/article?id=10.1371/journal.pbio.3001656
Childhood height	408516	age, sex, month of birth	#1697	748	O'Nunain et al	https://journals.plos.org/plosbiology/article?id=10.1371/journal.pbio.3001656
Birthweight	230263	age, sex	#20022	86	O'Nunain et al	https://journals.plos.org/plosbiology/article?id=10.1371/journal.pbio.3001656
Fat-mass free index	401757	age, sex	#23101 divided by #50	746	O'Nunain et al	https://journals.plos.org/plosbiology/article?id=10.1371/journal.pbio.3001656
* continuous body mass index was transformed into a 3-tier variable using the same proportions as the childhood measure for comparative purposes as discussed in https://www.bmj.com/content/369/bmj.m1203

## Sheet: Table S2
Table S2: Characteristics for cardiac physiology outcomes
Trait/Disease outcomes	Sample size	Study	URL	Comment
Max ascending aorta diameter	33637	Pirruccello et al (2022a)	https://www.nature.com/articles/s41588-021-00962-4	The ascending aortic diameter was measured as an ellipse from a balanced steady-state free precession cine, consisting of a series of exactly 100 images throughout the cardiac cycle at the level of the right pulmonary artery. The length of the minor elliptical axis (in centimeters) was ascertained at the point in the cardiac cycle when the aorta was at its maximum size (closely corresponding with…
right ventricular end diastolic volume	38251	Pirruccello et al (2022b)	https://www.nature.com/articles/s41588-022-01090-3	The right ventricle maximum volume (right ventricular end diastolic volume; RVEDV), minimum volume (right ventricular end systolic volume; RVESV) were measured from the short axis views and the four-chamber long axis view with a Poisson surface reconstruction approach. Stroke volume (the difference between those two volumes), and the ejection fraction (RVEF) was calculated
right venticular ejection fraction	38251	Pirruccello et al (2022b)	https://www.nature.com/articles/s41588-022-01090-3	see right ventricular end diastolic volume
right ventricular end systolic volume	38251	Pirruccello et al (2022b)	https://www.nature.com/articles/s41588-022-01090-3	see right ventricular end diastolic volume
right venticular stroke volume	38251	Pirruccello et al (2022b)	https://www.nature.com/articles/s41588-022-01090-3	see right ventricular end diastolic volume
pulmonary artery aorta ratio	33637	Pirruccello et al (2022b)	https://www.nature.com/articles/s41588-022-01090-3	The ratio of the pulmonary artery to aorta was calculated. A ratio > 1 is an indictor of increased pulmonary artery pressure.(2)
right atrium fractional area change	37075	Pirruccello et al (2022b)	https://www.nature.com/articles/s41588-022-01090-3	The 2-dimensional area of the right atrium was measured from the four-chamber long axis view as the maximum and minimum area during the cardiac cycle, from which the fractional area change (RA FAC: the ratio of the change in area between the maximum and minimum area divided by the maximum area) was calculated.
short axis pulmonary artery	37073	Pirruccello et al (2022b)	https://www.nature.com/articles/s41588-022-01090-3	For participants whose pulmonary trunk was visible in multiple short-axis slices, the component closest to the right ventricle was considered the pulmonary root, and the distal-most component the proximal pulmonary artery. The pulmonary trunk’s elliptical minor axis (diameter) was computed from short axis images. The proximal pulmonary artery diameter was computed from the same imaging slice duri…
short axis pulmonary artery in diastole	36944	Pirruccello et al (2022b)	https://www.nature.com/articles/s41588-022-01090-3	see short axis pulmonary artery
short axis pulmonary artery strain	37073	Pirruccello et al (2022b)	https://www.nature.com/articles/s41588-022-01090-3	see short axis pulmonary artery
pulmonary root diameter	39766	Pirruccello et al (2022b)	https://www.nature.com/articles/s41588-022-01090-3	see short axis pulmonary artery
For further details see (1) & (3)
References
1	Pirruccello JP, Di Achille P, Nauffal V, Nekoui M, Friedman SF, Klarqvist MDR, et al. Genetic Analysis of Right Heart Structure and Function in 40,000 People. Nature genetics (2022) 54(6):792-803. Epub 20220613. doi: 10.1038/s41588-022-01090-3.
2	Kammerlander AA, Aschauer S, Zotter-Tufaro C, Duca F, Knechtelsdorfer K, Wiesinger M, et al. Diameter of the Pulmonary Artery in Relation to the Ascending Aorta: Association with Cardiovascular Outcome. Radiology (2017) 284(3):685-93. Epub 20170529. doi: 10.1148/radiol.2017161849
3	Pirruccello JP, Chaffin MD, Chou EL, Fleming SJ, Lin H, Nekoui M, et al. Deep Learning Enables Genetic Analysis of the Human Thoracic Aorta. Nature genetics (2022) 54(1):40-51. Epub 20211126. doi: 10.1038/s41588-021-00962-4

## Sheet: Table S3
Table S3: Univariable Mendelian randomization analyses for childhood body size on 11 cardiac traits
Exposure	Outcome	MR Method	nSNPs	Beta	SE	P
Childhood body size	Max ascending aorta diameter	Inverse variance weighted	267	0.237579	0.0487728	1.10957e-06
Childhood body size	Max ascending aorta diameter	MR Egger	267	0.0732031	0.110362	0.507716
Childhood body size	Max ascending aorta diameter	Weighted median	267	0.275819	0.0574833	1.60068e-06
Childhood body size	right ventricular end diastolic volume	Inverse variance weighted	267	0.339896	0.0376887	1.90658e-19
Childhood body size	right ventricular end diastolic volume	MR Egger	267	0.469417	0.0853273	8.87766e-08
Childhood body size	right ventricular end diastolic volume	Weighted median	267	0.369131	0.0509539	4.34333e-13
Childhood body size	right venticular ejection fraction	Inverse variance weighted	267	-0.0789614	0.0429874	0.0662324
Childhood body size	right venticular ejection fraction	MR Egger	267	-0.0420738	0.097838	0.667519
Childhood body size	right venticular ejection fraction	Weighted median	267	-0.0843597	0.0614157	0.16957
Childhood body size	right ventricular end systolic volume	Inverse variance weighted	267	0.299903	0.0380509	3.23155e-15
Childhood body size	right ventricular end systolic volume	MR Egger	267	0.378471	0.0864452	1.72415e-05
Childhood body size	right ventricular end systolic volume	Weighted median	267	0.374248	0.0521185	6.93419e-13
Childhood body size	right venticular stroke volume	Inverse variance weighted	267	0.316006	0.0391079	6.4565e-16
Childhood body size	right venticular stroke volume	MR Egger	267	0.483776	0.0882886	9.92186e-08
Childhood body size	right venticular stroke volume	Weighted median	267	0.415408	0.0560707	1.276e-13
Childhood body size	pulmonary artery aorta ratio	Inverse variance weighted	267	0.124197	0.0496785	0.0124188
Childhood body size	pulmonary artery aorta ratio	MR Egger	267	0.193985	0.112982	0.0871577
Childhood body size	pulmonary artery aorta ratio	Weighted median	267	0.148205	0.0742092	0.0458121
Childhood body size	right atrium fractional area change	Inverse variance weighted	267	-0.048297	0.0440251	0.272628
Childhood body size	right atrium fractional area change	MR Egger	267	-0.0915068	0.100147	0.361691
Childhood body size	right atrium fractional area change	Weighted median	267	-0.0477889	0.0657163	0.467103
Childhood body size	short axis pulmonary artery	Inverse variance weighted	267	0.35126	0.049891	1.91479e-12
Childhood body size	short axis pulmonary artery	MR Egger	267	0.308442	0.113527	0.00702378
Childhood body size	short axis pulmonary artery	Weighted median	267	0.302561	0.065275	3.56651e-06
Childhood body size	short axis pulmonary artery in diastole	Inverse variance weighted	267	0.260731	0.0455922	1.07303e-08
Childhood body size	short axis pulmonary artery in diastole	MR Egger	267	0.223872	0.10374	0.0318253
Childhood body size	short axis pulmonary artery in diastole	Weighted median	267	0.230611	0.0670558	0.000583684
Childhood body size	short axis pulmonary artery strain	Inverse variance weighted	267	-0.0221061	0.0417406	0.596384
Childhood body size	short axis pulmonary artery strain	MR Egger	267	0.113333	0.0948837	0.233375
Childhood body size	short axis pulmonary artery strain	Weighted median	267	-0.0203708	0.07151	0.775746
Childhood body size	pulmonary root diameter	Inverse variance weighted	267	0.239211	0.0422198	1.46297e-08
Childhood body size	pulmonary root diameter	MR Egger	267	0.244322	0.0960435	0.0115319
Childhood body size	pulmonary root diameter	Weighted median	267	0.222275	0.0567046	8.85927e-05
MR-Egger intercept results
Exposure	Outcome	MR Method	nSNPs	Beta	SE	P
Childhood body size	pulmonary artery aorta ratio	MR Egger intercepts	267	-0.00106987	0.00155528	0.492118
Childhood body size	right atrium fractional area change	MR Egger intercepts	267	0.000662584	0.00137884	0.631241
Childhood body size	right ventricular end diastolic volume	MR Egger intercepts	267	-0.00198587	0.00117473	0.0921089
Childhood body size	right venticular ejection fraction	MR Egger intercepts	267	-0.000565464	0.00134678	0.674924
Childhood body size	right ventricular end systolic volume	MR Egger intercepts	267	-0.00120459	0.00119008	0.312368
Childhood body size	right venticular stroke volume	MR Egger intercepts	267	-0.00257202	0.0012154	0.0352612
Childhood body size	short axis pulmonary artery in diastole	MR Egger intercepts	267	0.000565118	0.00142814	0.692643
Childhood body size	short axis pulmonary artery strain	MR Egger intercepts	267	-0.00207563	0.00130593	0.113165
Childhood body size	short axis pulmonary artery	MR Egger intercepts	267	0.000656438	0.00156279	0.674795
Childhood body size	pulmonary root diameter	MR Egger intercepts	267	-7.83816e-05	0.00132248	0.952783
Childhood body size	Max ascending aorta diameter	MR Egger intercepts	267	0.00252156	0.00151989	0.0982906

## Sheet: Table S4
Table S4: Multivariable Mendelian randomization analyses for childhood and adulthood body size on 11 cardiac traits
			Univariable MR			Multivariable MR
Exposure	Outcome	nSNPs	Beta	SE	P	MV_Beta	MV_SE	MV_P
Childhood body size	pulmonary artery aorta ratio	267	0.124197	0.0496785	0.0124188	0.191175	0.0620885	0.00207645
Adult body size	pulmonary artery aorta ratio	471	0.00930616	0.0381883	0.80747	-0.0756188	0.053952	0.161037
Childhood body size	right atrium fractional area change	267	-0.048297	0.0440251	0.272628	-0.186546	0.0601204	0.0019165
Adult body size	right atrium fractional area change	471	0.147546	0.0380348	0.000104786	0.238642	0.0522542	4.9489e-06
Childhood body size	right ventricular end diastolic volume	267	0.339896	0.0376887	1.90658e-19	0.241887	0.046935	2.55439e-07
Adult body size	right ventricular end diastolic volume	471	0.292529	0.0286193	1.59009e-24	0.174312	0.0407884	1.92366e-05
Childhood body size	right venticular ejection fraction	267	-0.0789614	0.0429874	0.0662324	-0.0494927	0.0576633	0.390723
Adult body size	right venticular ejection fraction	471	-0.0423444	0.0360268	0.239851	-0.0153521	0.0501085	0.759318
Childhood body size	right ventricular end systolic volume	267	0.299903	0.0380509	3.23155e-15	0.21731	0.0473993	4.5473e-06
Adult body size	right ventricular end systolic volume	471	0.24006	0.0289593	1.13639e-16	0.131669	0.0411908	0.00139075
Childhood body size	right venticular stroke volume	267	0.316006	0.0391079	6.4565e-16	0.231967	0.0511478	5.75428e-06
Adult body size	right venticular stroke volume	471	0.277549	0.0318755	3.11276e-18	0.164615	0.0444482	0.000212613
Childhood body size	short axis pulmonary artery in diastole	267	0.260731	0.0455922	1.07303e-08	0.18102	0.0599482	0.00253109
Adult body size	short axis pulmonary artery in diastole	471	0.223544	0.0364639	8.75738e-10	0.138599	0.052097	0.00780473
Childhood body size	short axis pulmonary artery strain	267	-0.0221061	0.0417406	0.596384	-0.0529316	0.0577719	0.359554
Adult body size	short axis pulmonary artery strain	471	0.0573225	0.0360849	0.112163	0.0664335	0.0502053	0.185756
Childhood body size	short axis pulmonary artery	267	0.35126	0.049891	1.91479e-12	0.247856	0.0623231	6.98054e-05
Adult body size	short axis pulmonary artery	471	0.283892	0.0363469	5.6909e-15	0.166963	0.0541545	0.00204861
Childhood body size	pulmonary root diameter	267	0.239211	0.0422198	1.46297e-08	0.181758	0.0534738	0.000676291
Adult body size	pulmonary root diameter	471	0.172044	0.0318609	6.66952e-08	0.0868057	0.0464716	0.0617718
Childhood body size	Max ascending aorta diameter	267	0.237579	0.0487728	1.10957e-06	0.107261	0.0634974	0.0911765
Adult body size	Max ascending aorta diameter	471	0.281959	0.0386623	3.03411e-13	0.217607	0.0551851	8.03959e-05

## Sheet: Table S5
Table S5: Multivariable Mendelian randomization analyses for childhood body size and childhood height on 11 cardiac traits
			Univariable MR			Multivariable MR
Exposure	Outcome	nSNPs	Beta	SE	P	MV_Beta	MV_SE	MV_P
Childhood body size	Max ascending aorta diameter	267	0.237579	0.0487728	1.10957e-06	0.265861	0.0464605	1.05088e-08
Childhood height	Max ascending aorta diameter	748	0.324281	0.027459	3.48014e-32	0.329046	0.0273782	2.84009e-33
Childhood body size	right ventricular end diastolic volume	267	0.339896	0.0376887	1.90658e-19	0.326195	0.0359426	1.13223e-19
Childhood height	right ventricular end diastolic volume	738	0.489888	0.0221154	1.00984e-108	0.507505	0.0212266	2.47614e-126
Childhood body size	right venticular ejection fraction	267	-0.0789614	0.0429874	0.0662324	-0.0641272	0.0424227	0.130629
Childhood height	right venticular ejection fraction	738	-0.0342553	0.0251481	0.173152	-0.0340087	0.0250517	0.17461
Childhood body size	right ventricular end systolic volume	267	0.299903	0.0380509	3.23155e-15	0.282116	0.0377738	8.10777e-14
Childhood height	right ventricular end systolic volume	738	0.378268	0.0230759	2.16864e-60	0.391871	0.022308	4.45692e-69
Childhood body size	right venticular stroke volume	267	0.316006	0.0391079	6.4565e-16	0.308256	0.0369583	7.38887e-17
Childhood height	right venticular stroke volume	738	0.484921	0.0224903	4.14604e-103	0.502926	0.0218254	1.72272e-117
Childhood body size	pulmonary artery aorta ratio	267	0.124197	0.0496785	0.0124188	0.0787636	0.0469821	0.0936483
Childhood height	pulmonary artery aorta ratio	738	0.0475273	0.0273765	0.0825525	0.0592216	0.0277428	0.0327882
Childhood body size	right atrium fractional area change	267	-0.048297	0.0440251	0.272628	0.0207839	0.041306	0.614844
Childhood height	right atrium fractional area change	738	-0.138541	0.0241163	9.20852e-09	-0.139838	0.0244025	1.00139e-08
Childhood body size	short axis pulmonary artery	267	0.35126	0.049891	1.91479e-12	0.326634	0.0465884	2.36534e-12
Childhood height	short axis pulmonary artery	738	0.311253	0.0274721	9.34346e-30	0.328518	0.027512	7.24191e-33
Childhood body size	short axis pulmonary artery in diastole	267	0.260731	0.0455922	1.07303e-08	0.252308	0.0452039	2.38382e-08
Childhood height	short axis pulmonary artery in diastole	738	0.381948	0.0270473	2.79906e-45	0.394731	0.0266998	1.85663e-49
Childhood body size	short axis pulmonary artery strain	267	-0.0221061	0.0417406	0.596384	-0.0205541	0.0421524	0.625823
Childhood height	short axis pulmonary artery strain	738	-0.176006	0.0250761	2.23653e-12	-0.171539	0.0248911	5.51812e-12
Childhood body size	pulmonary root diameter	267	0.239211	0.0422198	1.46297e-08	0.245182	0.0439532	2.42955e-08
Childhood height	pulmonary root diameter	738	0.269705	0.0268969	1.15592e-23	0.280561	0.0259644	3.23903e-27

## Sheet: Table S6
Table S6: Multivariable Mendelian randomization analyses for childhood body size and adulthood fat-free mass index on 11 cardiac traits
			Univariable MR			Multivariable MR
Exposure	Outcome	nSNPs	Beta	SE	P	MV_Beta	MV_SE	MV_P
Childhood body size	Max ascending aorta diameter	267	0.237579	0.0487728	1.10957e-06	0.082643	0.0630465	0.189916
Fat-free mass index	Max ascending aorta diameter	746	0.256055	0.0293344	2.57296e-18	0.218297	0.0418389	1.8129e-07
Childhood body size	right ventricular end diastolic volume	267	0.339896	0.0376887	1.90658e-19	0.217911	0.0501855	1.4112e-05
Fat-free mass index	right ventricular end diastolic volume	745	0.26547	0.0233551	6.12733e-30	0.165204	0.0333177	7.10626e-07
Childhood body size	right venticular ejection fraction	267	-0.0789614	0.0429874	0.0662324	0.0337501	0.056434	0.54981
Fat-free mass index	right venticular ejection fraction	745	-0.0769049	0.0257078	0.00277607	-0.0959687	0.0374638	0.0104181
Childhood body size	right ventricular end systolic volume	267	0.299903	0.0380509	3.23155e-15	0.157989	0.0498012	0.00151182
Fat-free mass index	right ventricular end systolic volume	745	0.235139	0.0227398	4.62484e-25	0.163239	0.0330614	7.91484e-07
Childhood body size	right venticular stroke volume	267	0.316006	0.0391079	6.4565e-16	0.24495	0.053338	4.38149e-06
Fat-free mass index	right venticular stroke volume	745	0.235116	0.0251059	7.60655e-21	0.120704	0.03541	0.000652584
Childhood body size	pulmonary artery aorta ratio	267	0.124197	0.0496785	0.0124188	0.0947129	0.0640995	0.139517
Fat-free mass index	pulmonary artery aorta ratio	745	0.0647358	0.0289671	0.0254304	0.0218695	0.0425494	0.607266
Childhood body size	right atrium fractional area change	267	-0.048297	0.0440251	0.272628	-0.0840148	0.0594374	0.157509
Fat-free mass index	right atrium fractional area change	745	0.0566941	0.0273993	0.0385287	0.0994797	0.0394648	0.0117114
Childhood body size	short axis pulmonary artery	267	0.35126	0.049891	1.91479e-12	0.184794	0.0628601	0.00328464
Fat-free mass index	short axis pulmonary artery	745	0.286185	0.0286953	1.99648e-23	0.204737	0.0417284	9.27551e-07
Childhood body size	short axis pulmonary artery in diastole	267	0.260731	0.0455922	1.07303e-08	0.138753	0.0629444	0.0274981
Fat-free mass index	short axis pulmonary artery in diastole	745	0.222487	0.0293664	3.55669e-14	0.162415	0.0417887	0.000101664
Childhood body size	short axis pulmonary artery strain	267	-0.0221061	0.0417406	0.596384	-0.0722804	0.0575981	0.209512
Fat-free mass index	short axis pulmonary artery strain	745	0.0574207	0.0269275	0.0329722	0.0843684	0.0382377	0.0273549
Childhood body size	pulmonary root diameter	267	0.239211	0.0422198	1.46297e-08	0.120802	0.0542504	0.025964
Fat-free mass index	pulmonary root diameter	745	0.190555	0.0245578	8.53196e-15	0.139122	0.0360185	0.000112231

## Sheet: Table S7
Table S7: Multivariable Mendelian randomization analyses for childhood body size and birthweight on 11 cardiac traits
			Univariable MR			Multivariable MR
Exposure	Outcome	nSNPs	Beta	SE	P	MV_Beta	MV_SE	MV_P
Childhood body size	Max ascending aorta diameter	223	0.249719	0.0519468	1.53053e-06	0.204785	0.0532476	0.000120113
Birthweight	Max ascending aorta diameter	85	0.430597	0.0827108	1.92901e-07	0.392618	0.0703546	2.39738e-08
Childhood body size	right ventricular end diastolic volume	223	0.369773	0.0402008	3.64184e-20	0.305308	0.0444058	6.18103e-12
Birthweight	right ventricular end diastolic volume	84	0.450884	0.0768848	4.50737e-09	0.403975	0.0589862	7.45568e-12
Childhood body size	right venticular ejection fraction	223	-0.126228	0.043687	0.00386017	-0.11054	0.0434812	0.0110144
Birthweight	right venticular ejection fraction	84	-0.147059	0.0544605	0.00692786	-0.139487	0.0577538	0.0157268
Childhood body size	right ventricular end systolic volume	223	0.34488	0.040052	7.25544e-18	0.288267	0.0431553	2.39334e-11
Birthweight	right ventricular end systolic volume	84	0.408366	0.0712724	1.00638e-08	0.368452	0.057324	1.29697e-10
Childhood body size	right venticular stroke volume	223	0.328753	0.0412499	1.58966e-15	0.270527	0.0447876	1.53913e-09
Birthweight	right venticular stroke volume	84	0.394959	0.0738244	8.7961e-08	0.346473	0.0594913	5.74796e-09
Childhood body size	pulmonary artery aorta ratio	223	0.137568	0.0524533	0.00872406	0.114974	0.0581855	0.0481552
Birthweight	pulmonary artery aorta ratio	84	0.174154	0.0925489	0.0598703	0.160283	0.0773342	0.0382088
Childhood body size	right atrium fractional area change	223	-0.0865577	0.0447276	0.0529635	-0.05905	0.0445694	0.185204
Birthweight	right atrium fractional area change	84	-0.173909	0.0570806	0.0023135	-0.144814	0.0592228	0.0144754
Childhood body size	short axis pulmonary artery	223	0.384506	0.053075	4.33771e-13	0.318716	0.0559626	1.23258e-08
Birthweight	short axis pulmonary artery	84	0.54438	0.0941256	7.31389e-09	0.482473	0.0743606	8.68157e-11
Childhood body size	short axis pulmonary artery in diastole	223	0.299963	0.0497263	1.61654e-09	0.242788	0.0551775	1.08192e-05
Birthweight	short axis pulmonary artery in diastole	84	0.5239	0.0964597	5.59505e-08	0.491679	0.0733373	2.0231e-11
Childhood body size	short axis pulmonary artery strain	223	-0.041284	0.0443763	0.352207	-0.0296696	0.0471229	0.528942
Birthweight	short axis pulmonary artery strain	84	-0.107609	0.06988	0.123581	-0.138562	0.0626148	0.0269023
Childhood body size	pulmonary root diameter	223	0.283156	0.0445117	1.99957e-10	0.23815	0.0463568	2.7868e-07
Birthweight	pulmonary root diameter	84	0.429041	0.076729	2.2493e-08	0.397901	0.0615994	1.05059e-10

## Sheet: Table S8
Table S8: A comparison of univariable Mendelian randomization effect estimates on left and right heart structure traits
			Left Heart traits			Right heart traits
Exposure	Outcome	nSNPs	Beta	SE	P	MV_Beta	MV_SE	MV_P
Childhood body size	Ventricular end-diastolic volume	Inverse variance weighted	0.360201	0.0411102	1.92103e-18	0.339896	0.0376887	1.90658e-19
Adult body size	Ventricular end-diastolic volume	Inverse variance weighted	0.237064	0.0322737	2.05105e-13	0.292529	0.0286193	1.59009e-24
Childhood body size	Ventricular ejection fraction	Inverse variance weighted	-0.100635	0.0418002	0.0160608	-0.0789614	0.0429874	0.0662324
Adult body size	Ventricular ejection fraction	Inverse variance weighted	-0.0148133	0.0368961	0.688062	-0.0423444	0.0360268	0.239851
Childhood body size	Ventricular end-systolic volume	Inverse variance weighted	0.28733	0.0394483	3.24748e-13	0.299903	0.0380509	3.23155e-15
Adult body size	Ventricular end-systolic volume	Inverse variance weighted	0.16411	0.0338031	1.20465e-06	0.24006	0.0289593	1.13639e-16
Childhood body size	Ventricular stroke volume	Inverse variance weighted	0.362891	0.0439233	1.43343e-16	0.316006	0.0391079	6.4565e-16
Adult body size	Ventricular stroke volume	Inverse variance weighted	0.259147	0.0326913	2.24348e-15	0.277549	0.0318755	3.11276e-18
